# Supplementary material for: Commercial Vaccines Do Not Confer Protection against Two Genogroups of Piscirickettsia salmonis, LF-89 and EM-90, in Atlantic Salmon
Source: Biology (Basel). 2022 Jun 30;11(7):993. doi: 10.3390/biology11070993 (PMC9312220; doi:10.3390/biology11070993)
Supplement: Supplementary file 1 [file biology-11-00993-s001.zip]

Archive with 1 entries (1 files):
- biology-1748026-supplementary.pdf
